# Supplementary material for: Physical Activity and Diet Quality Modify the Association between Comorbidity and Disability among Stroke Patients
Source: Nutrients. 2021 May 13;13(5):1641. doi: 10.3390/nu13051641 (PMC8152968; doi:10.3390/nu13051641)
Supplement: Supplementary file 1 [file nutrients-13-01641-s001.zip]

Archive with 1 entries (1 files):
- nutrients-1203980-supplementary.pdf
